# Supplementary material for: TMT-Based Proteomic Analysis of Continuous Cropping Response in Codonopsis tangshen Oliv
Source: Life (Basel). 2023 Mar 13;13(3):765. doi: 10.3390/life13030765 (PMC10052164; doi:10.3390/life13030765)
Supplement: Supplementary file 1 [file life-13-00765-s001.zip]

Archive with 7 entries (7 files):
- Figure S1 Peptide matching error distribution.png
- Figure S2 Venn diagram for DEPs between FLZ and LZ group. BP Go biological process categories. CC GO cell component categories. MF GO molecular function categories..jpg
- Figure S3 KEGG enrichment of DEPs between FLZ and LZ group.jpg
- Table S1 The qRT-PCR primers used in this study.xlsx
- Table S2 The raw data for the physio-chemical properties.xlsx
- Table S3 Detailed information of annotated proteins.xlsx
- Table S4 Annotation of DEPs between FLZ and LZ group.xlsx
