# Supplementary material for: TMT-Based Proteomic Analysis of Continuous Cropping Response in Codonopsis tangshen Oliv
Source: Life (Basel). 2023 Mar 13;13(3):765. doi: 10.3390/life13030765 (PMC10052164; doi:10.3390/life13030765)
Supplement: Supplementary file 1 [file life-13-00765-s001.zip › Table S1 The qRT-PCR primers used in this study.xlsx]

## Sheet: Sheet1
Gene	Forward sequence (5'-3')	Reverse sequence (5'-3')
GAPDH	GGACCGAATGGCTGTTCGTA	CACTGCACCAGGACGAAGAT
atpB	ATACGCCCAGGCTTGTTTT	TGCTATCGGACATTTATTTGGA
rbcL	ACCCTTGTCATGGGCTTGC	GATGTCGTGCTGGTTACTTCG
rps2	GGCTTGCCGATCTTGTTCC	GTCTGGGTGTTAAGTGCTCCA
petD	AGCTTCACTACCTTGAACAGCA	CGGCGATCAGTTGGACCTT
nad9	ATTCTGAATTATCCGTTGCTGC	AACAGATTATGGTTTCGAGGGT
RPL	CCGAAGTATCGCCCACAA	ACCCTTAGGTTTACGCCAGTT
SOD	CTGGTCCGCACTTCAATCC	ATCACAACCGAGCGTCCTAC
psbN	CAATCCACTGCCTTGTCCAC	GGGGCTTTGTTTGAGTATCGTA
atpF	TGCAGAAGTGGCTAAAATACCA	ACTCCAGCAGACCCAAAACA
atpA	GTTGGCCCGGAACTGCTG	GGCTGGCTCACCGACTGAC
