# Supplementary material for: TMT-Based Proteomic Analysis of Continuous Cropping Response in Codonopsis tangshen Oliv
Source: Life (Basel). 2023 Mar 13;13(3):765. doi: 10.3390/life13030765 (PMC10052164; doi:10.3390/life13030765)
Supplement: Supplementary file 1 [file life-13-00765-s001.zip › Table S2 The raw data for the physio-chemical properties.xlsx]

## Sheet: Sheet1
Treatment	Chla	Chlb	Chl(a+b)	MDA	SOD
	(mg g-1 FW)	(mg g-1 FW)	(mg g-1 FW)	(mg g-1 FW)	(Unit min−1 mg−1 protein)
FLZ-1	2.08	0.6	3.14	30.18	529.62
FLZ-2	2.39	0.75	2.92	26.49	621.79
FLZ-3	2.17	0.8	2.78	27.64	716.98
LZ-1	1.78	0.45	2.42	40.37	261.05
LZ-2	1.92	0.56	2.31	36.6	326.82
LZ-3	2.02	0.48	2.56	35.01	376.32
