# Supplementary material for: TMT-Based Proteomic Analysis of Continuous Cropping Response in Codonopsis tangshen Oliv
Source: Life (Basel). 2023 Mar 13;13(3):765. doi: 10.3390/life13030765 (PMC10052164; doi:10.3390/life13030765)
Supplement: Supplementary file 1 [file life-13-00765-s001.zip › Table S3 Detailed information of annotated proteins.xlsx]

## Sheet: Sheet1
Accession	Description	MW	pI	Score	# Peptides
		[kDa]		Mascot	Mascot
A9U8M5	ATP synthase subunit beta, chloroplastic	53.7	5.59	1930	24
B9U4K6	ATP synthase subunit beta	53.6	5.72	1774	23
Q37184	Ribulose bisphosphate carboxylase large chain	52.5	6.7	2548	28
A6XBG5	Ribulose bisphosphate carboxylase large chain	51.4	6.8	1933	26
A6XBG6	Ribulose bisphosphate carboxylase large chain	51.6	6.8	1933	23
B9U4M3	ATP synthase subunit beta	49.5	5.08	1707	21
B3SU35	ATP synthase subunit beta, chloroplastic	53.7	5.72	1461	21
A0A1L6BVS5	ATP synthase subunit beta	52.7	5.71	1891	21
C3S8M7	Ribulose bisphosphate carboxylase large chain	50.7	6.68	1821	25
H6VPB0	Ribulose bisphosphate carboxylase large chain	48.3	6.76	2489	20
C3S8M6	Ribulose bisphosphate carboxylase large chain	50.8	6.8	1813	23
A0A291F2A9	ATP synthase subunit beta OS	53.7	8	1462	20
H6VP90	ATP synthase subunit beta	47.8	5.19	1609	18
A0A1L6BU24	Ribulose bisphosphate carboxylase large chain	52.6	6.65	1870	22
A0A1Z2QTG2	ATP synthase subunit beta	53.7	5.58	1479	18
C3S8R0	Ribulose bisphosphate carboxylase large chain	47.5	6.92	1737	20
C7AQS2	Ribulose bisphosphate carboxylase large chain	50.1	7.05	2073	17
A0A1L6BVN1	ATP synthase subunit beta	53.5	5.71	1443	19
C3S8W2	Ribulose bisphosphate carboxylase large chain	49.7	7.05	2222	20
A0A023Q3H2	Ribulose bisphosphate carboxylase large chain	41.7	7.21	2563	17
C7AQV2	Ribulose bisphosphate carboxylase large chain	50.1	6.92	1569	21
H6VPA6	Ribulose bisphosphate carboxylase large chain	48.6	6.8	1569	23
C3S8X1	Ribulose bisphosphate carboxylase large chain	49.5	6.48	1718	18
U6BNI3	Ribulose bisphosphate carboxylase large chain	37.9	8.03	2216	17
C3S8W6	Ribulose bisphosphate carboxylase large chain	46.2	6.92	2144	19
A0A023Q1J1	Ribulose bisphosphate carboxylase large chain	42.4	7.21	2195	17
Q40141	Ribulose bisphosphate carboxylase large chain	52.8	6.54	1646	21
A0A023Q1G8	Ribulose bisphosphate carboxylase large chain	41.1	7.61	2141	17
A0A023Q1K4	Ribulose bisphosphate carboxylase large chain	40.4	7.4	2131	17
A0A023Q1M8	Ribulose bisphosphate carboxylase large chain	36.2	8.53	2133	17
A0A023Q2I7	Ribulose bisphosphate carboxylase large chain	33.4	8.79	2111	17
B9U4R6	ATP synthase subunit beta	53.6	6.61	1284	16
A0A023Q1J6	Ribulose bisphosphate carboxylase large chain	40.2	7.61	2119	17
A0A1L6BUT8	Ribulose bisphosphate carboxylase large chain	52.6	6.65	1579	20
B9U4I8	ATP synthase subunit beta (Fragment)	50.7	6.06	1198	15
A0A0G2QRR1	ATP synthase beta subunit (Fragment)	21.3	5.63	1526	15
A0A1S5SIV0	ATP synthase subunit beta (Fragment)	38.3	5.26	1114	15
A0A023Q344	ATP synthase subunit beta	40.1	5.8	1204	16
P28429	Ribulose bisphosphate carboxylase large chain	52	6.93	1625	18
B9U4M6	ATP synthase subunit beta	50.5	5.36	1120	15
C7AQT3	Ribulose bisphosphate carboxylase large chain	50.1	7.02	1668	16
A0A1L6BRS7	Ribulose bisphosphate carboxylase large chain	52.6	6.7	1522	17
H6VP95	ATP synthase subunit beta	47.1	5.83	1173	14
C7AQT7	Ribulose bisphosphate carboxylase large chain	50	6.84	1378	17
C3S8S0	Ribulose bisphosphate carboxylase large chain	50.2	6.71	1209	16
A0A2D1PBS2	ATPase alpha subunit	54.8	6.24	1284	20
A0A023Q2I2	Ribulose bisphosphate carboxylase large chain	28.6	9.13	1361	13
A0A0G2QRU2	Ribulose bisphosphate carboxylase large chain	22.4	7.81	1933	10
C7AQR7	Ribulose bisphosphate carboxylase large chain	50	6.76	1269	14
C7AQR6	Ribulose bisphosphate carboxylase large chain	50	6.8	1388	14
A0A2D1PBV3	Cytochrome f	35.1	8.97	925	16
C3S8L8	Ribulose bisphosphate carboxylase large chain	48.3	6.54	1255	15
A0A1D6XPA8	Ribulose bisphosphate carboxylase large chain	42.3	6.64	1301	15
A0A291NG23	Ribulose bisphosphate carboxylase large chain	25.2	6.58	1023	12
T1WIC8	Ribulose bisphosphate carboxylase large chain	26.9	6.01	842	11
A0A240FG45	Cytochrome f	35.1	8.97	822	12
A0A2D1PBS6	Photosystem II 47 kDa protein	56.1	6.9	665	12
A2VAL3	Ribulose bisphosphate carboxylase large chain	51.7	6.95	736	10
A0A023Q336	ATP synthase subunit beta	44.5	6.83	847	9
A0A1D6XPB8	Ribulose-1,5-bisphosphate carboxylase/oxygenase	27.3	8.44	1119	12
A6XBE1	Ribulose-1,5-bisphosphate carboxylase/oxygenase	20.3	7.27	1105	12
F6M9X4	Actin	41.6	5.49	783	12
A0A291F5P8	Photosystem II CP47 reaction center protein	56	6.77	485	12
A0A0D3N8X6	UTP--glucose-1-phosphate uridylyltransferase	51.4	6.39	806	13
A0A291EZ71	Photosystem II CP47 reaction center protein	56.2	7.05	503	11
A0A1L6BTC9	ATP synthase subunit alpha	54.9	6.34	671	14
A9QC94	Photosystem II CP47 reaction center protein	56.2	7.23	431	11
A0A291F242	ATP synthase subunit alpha	54.9	6.04	600	14
A0A1L6BSK6	Photosystem I P700 chlorophyll a apoprotein A2	82.4	7.24	484	10
A0A1L6BSN0	Cytochrome f	35.2	9.26	512	10
C7AQS4	Ribulose-1,5-bisphosphate carboxylase/oxygenase	26.2	7.4	668	9
G8D4X5	Ribulose bisphosphate carboxylase large chain	22.4	6.05	607	9
A0A0K1Z6V1	ATP synthase subunit alpha	54.9	5.91	560	13
A0A075DZ65	Photosystem II D2 protein	39.5	5.55	346	8
A0A291EXH8	Photosystem I P700 chlorophyll a apoprotein A1	83	7.2	246	11
A0A288W7B5	ATP synthase subunit alpha	55.3	6.47	576	10
Q2WFL2	10-hydroxygeraniol oxidoreductase	38.5	7.01	432	11
A0A142J175	Ribulose bisphosphate carboxylase large chain	19.1	7.27	353	7
A0A088PY27	Photosystem II protein D1	39	5.38	309	6
D1MZ33	Actin (Fragment)	31.3	5.27	446	7
K9UVR2	Chlorophyll a-b binding protein, chloroplastic	21.3	5.55	461	4
A0A240FG28	Photosystem II CP43 reaction center protein	51.9	7.4	502	7
C7AQR5	Ribulose bisphosphate carboxylase large chain	23.2	7.8	553	6
K9UU67	S-adenosyl-l-homocysteine hydrolase	22.1	4.81	256	8
A0A240FG49	ATP synthase epsilon chain, chloroplastic	14.7	5.57	613	5
Q6L8H5	Nucleoside diphosphate kinase	16.1	6.8	254	6
J7EQD9	Phenylalanine ammonia-lyase	77.1	6.1	264	7
Q2WFI2	Isocitrate dehydrogenase [NADP]	46.6	6.8	268	6
A0A088PY17	ATP synthase epsilon chain, chloroplastic	14.6	5.29	366	4
Q2WFK7	Cytosolic ascorbate peroxidase	27.9	6	242	6
Q2WFK8	Fructose-bisphosphate aldolase	38.1	6.89	439	6
A0EPK2	Ribulose 1,5-bisphosphate carboxylase/oxygenase	15.9	5.02	628	5
A0A1L6BSQ1	Ribosomal protein L14	13.6	8.94	221	3
A0A1D6XPB7	Ribulose-1,5-bisphosphate carboxylase/oxygenase	12	7.34	230	3
A0A2D1PBR4	ATP systhase CFO B subunit	20.7	7.42	272	4
A0A1Z2QRI8	Ribosomal protein L14	13.5	9.19	176	3
A0A2D1PBZ8	Ribosomal protein S15	13.2	9.95	119	5
Q2AAC8	Cysteine proteinase	50.8	5.48	126	4
A0A2D1PBT7	Chloroplast 30S ribosomal protein S4	23.3	10.51	131	5
Q5MCR7	Calmodulin 2	16.9	4.28	187	4
A0A2D1PBU6	Photosystem II phosphoprotein	7.8	6.55	146	2
Q5U8V7	Peptidyl-prolyl cis-trans isomerase	18.9	7.81	96	5
K9UVT0	Acetylserine (Thiol) lyase	9.1	9.19	95	3
K9UTA2	Translation initiation factor	12.8	8.81	178	3
V9PE49	3-hydroxy-3-methylglutaryl coenzyme A synthase	51.4	6.09	112	4
K9UVC6	Phosphoglycerate kinase	7.8	4.81	133	1
K9UV96	Chlorophyll a-b binding protein	11.7	5.76	185	3
A0A291F2T6	Photosystem II reaction center protein L	4.5	4.5	112	1
Q5MD72	Superoxide dismutase [Cu-Zn]	15.2	6.04	130	2
A0A088PYE4	NAD(P)H-quinone oxidoreductase subunit H	45.5	5.87	48	3
A0A1L6BSP7	Cytochrome b6	24.1	9.03	92	3
A0A2D1PBT3	Photosystem II protein V	9.8	5.24	65	2
Q5MCR8	Aluminum-induced protein	25.3	5.58	89	3
A0A1L6BUQ8	Cytochrome b6	24.1	9.03	96	2
K9UU75	Putative ZIP protein	10.5	4.79	92	2
A0A240FG58	DNA-directed RNA polymerase subunit beta	121.7	7.91	44	3
A0A088PYF3	NAD(P)H-quinone oxidoreductase subunit K	25.8	9.48	31	1
A4F1U3	Flavonoid 3'-hydroxylase	56.9	7.68	82	1
A0A2D1PC04	Hypothetical chloroplast RF2	252.9	8.31	22	3
A0A240FG75	50S ribosomal protein L2	29.9	11.11	63	2
A0A2D1PBW8	Ribosomal protein L16	15.4	11.81	45	3
A0A2D1PBU9	Ribosomal protein S2	26.9	9.69	45	3
A0A291F0G4	Ribosomal protein S8	15.9	10.87	94	2
A0A2D1PBY5	Ycf1 protein	275.4	9.8	38	3
A0A291F630	Photosystem I assembly protein Ycf4	21.7	8.73	46	1
A0A2D1PBV4	RNA polymerase alpha subunit	38.4	7.08	40	2
A0A291F5L8	Ribosomal protein L22	32.5	9.54	75	1
A0A240FGA4	NAD(P)H-quinone oxidoreductase subunit I	22	6.19	0	1
E0XDC0	Photosystem II subunit H	2.9	9.99	19	1
A0A126WXU4	Putative LOV domain-containing protein	104.7	7.99	39	2
A0A291EYR4	Ribosomal protein S18	15.6	12.02	57	2
A0A240FG85	NAD(P)H-quinone oxidoreductase subunit 4L	11.2	9.72	33	1
A8J6X3	Cysteine proteinase	39	6.84	38	2
A0A220D819	50S ribosomal protein L20	15	11.27	26	2
A0A2D1PBZ4	Chloroplast 30S ribosomal protein S7	17.7	11.84	33	2
A0A288W7F2	NADH dehydrogenase subunit 7	44.2	7.05	69	1
A0A1L6BUB7	Ribosomal protein S12	14.1	11.46	45	1
A0A2D1PBT0	Photosystem I assembly protein Ycf3	19.6	5.58	36	1
A4F1U2	Flavone synthase II	57.9	8.38	0	2
A0A240FG25	Chloroplast acetyl-CoA carboxylase beta subunit	35.9	5.41	50	1
A0A1L6BSB5	ATP synthase CF0 subunit I	21	6.02	0	1
K9UT80	Ribosomal protein 10	18.2	10.15	27	2
A0A2D1PBV7	Ribosomal protein S3	26.1	9.95	47	1
A0A1Z2QSZ7	Ribosomal protein S3	28.1	10.18	29	1
A0A2D1PBT2	NAD(P)H-quinone oxidoreductase chain J	18.8	6.79	37	1
J7EQJ3	Cinnamate 4-hydroxylase	57.9	9.06	35	1
A0A1U7AF74	Cytochrome b6-f complex subunit 4	18.9	6.04	58	1
A0A2D1PBY9	NAD(P)H-quinone oxidoreductase chain 5	84.9	9.1	21	1
A0A220D850	ATP synthase subunit c, chloroplastic	11	4.64	31	1
A0A1L6BTP3	ATP-dependent Clp protease proteolytic subunit	27.3	5.05	44	1
K9UUF3	Ribosomal protein RPL32e	10.6	10.29	26	1
A0A240FG30	30S ribosomal protein S14, chloroplastic	11.8	11.53	28	1
A0A1L6BTG3	ATP-dependent Clp protease proteolytic subunit	24.7	4.84	32	1
A0A2D1PBQ4	Ribosomal protein S16	10.5	10.11	24	1
A0A0K1ZFW2	Cytochrome c oxidase subunit 3	29.6	7.23	0	1
V9PEM0	Diphosphomevalonate decarboxylase	46	6.38	19	1
A0A288W750	ATPase subunit 4	21.9	9.69	26	1
A0A240FG47	Photosystem I assembly protein Ycf4	24.6	9.29	0	1
A0A0K1ZFQ7	NADH dehydrogenase subunit 9	22.5	7.46	0	1
A0A291F3E9	Uncharacterized protein	44	9.47	0	1
A0A075DZC7	Protein PsbN	4.7	4.28	31	1
