# Supplementary material for: TMT-Based Proteomic Analysis of Continuous Cropping Response in Codonopsis tangshen Oliv
Source: Life (Basel). 2023 Mar 13;13(3):765. doi: 10.3390/life13030765 (PMC10052164; doi:10.3390/life13030765)
Supplement: Supplementary file 1 [file life-13-00765-s001.zip › Table S4 Annotation of DEPs between FLZ and LZ group.xlsx]

## Sheet: Sheet1
Accession	Description	Mean ratio	T-test
		( LZ / FLZ)
A0A240FG30	30S ribosomal protein S14, chloroplastic	0.344	0.044
A0A220D819	50S ribosomal protein L20, chloroplastic	0.61	0.007
K9UVT0	Acetylserine (Thiol) lyase	1.64	0.008
D1MZ33	Actin (Fragment)	1.689	0.004
F6M9X4	Actin	2.313	0.001
A0A1L6BSB5	ATP synthase CF0 subunit I	2.819	0.002
A0A0K1Z6V1	ATP synthase subunit alpha	4.268	0.012
A0A1L6BTC9	ATP synthase subunit alpha	0.574	0
A0A291F242	ATP synthase subunit alpha	0.571	0.012
B9U4M6	ATP synthase subunit beta	0.104	0.021
H6VP90	ATP synthase subunit beta	2.091	0.006
B9U4I8	ATP synthase subunit beta	0.479	0
B9U4M3	ATP synthase subunit beta	1.907	0.013
H6VP95	ATP synthase subunit beta	0.369	0.002
A0A1Z2QTG2	ATP synthase subunit beta	2.267	0.002
B3SU35	ATP synthase subunit beta, chloroplastic	1.87	0.011
A0A220D850	ATP synthase subunit c, chloroplastic	1.969	0.003
A0A288W750	ATPase subunit 4	0.524	0.017
Q5MCR7	Calmodulin 2	3.515	0.001
K9UVR2	Chlorophyll a-b binding protein, chloroplastic	0.368	0.013
A0A2D1PBT7	Chloroplast 30S ribosomal protein S4	0.594	0.025
J7EQJ3	Cinnamate 4-hydroxylase	0.53	0.033
A0A1U7AF74	Cytochrome b6-f complex subunit 4	0.322	0.002
A0A240FG45	Cytochrome f	1.622	0.032
Q2WFK7	Cytosolic ascorbate peroxidase	1.62	0.038
V9PEM0	Diphosphomevalonate decarboxylase	0.578	0.02
A0A240FG58	DNA-directed RNA polymerase subunit beta	0.539	0.019
A4F1U2	Flavone synthase II	0.569	0.045
Q2WFK8	Fructose-bisphosphate aldolase	2.007	0.013
A0A2D1PC04	Hypothetical chloroplast RF2	2.692	0.009
A0A2D1PBY9	NAD(P)H-quinone oxidoreductase chain 5	0.504	0.019
A0A2D1PBT2	NAD(P)H-quinone oxidoreductase chain J	2.16	0.003
A0A240FG85	NAD(P)H-quinone oxidoreductase subunit 4L, chloroplastic	0.593	0.013
A0A088PYE4	NAD(P)H-quinone oxidoreductase subunit H, chloroplastic	0.583	0.022
A0A288W7F2	NADH dehydrogenase subunit 7	0.354	0.02
A0A0K1ZFQ7	NADH dehydrogenase subunit 9	0.531	0.002
Q6L8H5	Nucleoside diphosphate kinase	1.985	0.005
J7EQD9	Phenylalanine ammonia-lyase	1.557	0.013
K9UVC6	Phosphoglycerate kinase	0.597	0.006
A0A2D1PBS6	Photosystem II 47 kDa protein	0.368	0.003
A0A291F2T6	Photosystem II reaction center protein L	2.211	0.003
A0A075DZC7	Protein PsbN	2.621	0.004
A0A1Z2QRI8	Ribosomal protein L14	0.556	0.038
A0A291F5L8	Ribosomal protein L22	1.687	0.05
K9UUF3	Ribosomal protein RPL32e	2.096	0.004
A0A1L6BUB7	Ribosomal protein S12	0.469	0.036
A0A2D1PBQ4	Ribosomal protein S16	0.475	0.026
A0A2D1PBU9	Ribosomal protein S2	0.287	0.027
A0A291F0G4	Ribosomal protein S8	0.451	0.022
T1WIC8	Ribulose bisphosphate carboxylase large chain	1.95	0.004
A0A023Q1G8	Ribulose bisphosphate carboxylase large chain	0.488	0
A0A023Q3H2	Ribulose bisphosphate carboxylase large chain	0.629	0.009
U6BNI3	Ribulose bisphosphate carboxylase large chain	0.203	0.011
C7AQR5	Ribulose bisphosphate carboxylase large chain	0.615	0
A0A023Q2I2	Ribulose bisphosphate carboxylase large chain	0.42	0.011
A0A023Q1M8	Ribulose bisphosphate carboxylase large chain	0.175	0.017
C7AQT3	Ribulose bisphosphate carboxylase large chain	2.386	0.002
H6VPA6	Ribulose bisphosphate carboxylase large chain	0.58	0
Q37184	Ribulose bisphosphate carboxylase large chain	0.639	0.003
C3S8M7	Ribulose bisphosphate carboxylase large chain	0.538	0.013
G8D4X5	Ribulose bisphosphate carboxylase large chain	1.511	0.006
C3S8S0	Ribulose bisphosphate carboxylase large chain	0.374	0.015
A2VAL3	Ribulose bisphosphate carboxylase large chain	0.426	0.013
A0A1L6BRS7	Ribulose bisphosphate carboxylase large chain	0.628	0
A6XBE1	Ribulose-1,5-bisphosphate carboxylase/oxygenase	0.319	0.031
A0A1D6XPB7	Ribulose-1,5-bisphosphate carboxylase/oxygenase	0.632	0.006
Q5MD72	Superoxide dismutase [Cu-Zn]	2.279	0.003
A0A291F3E9	Uncharacterized protein	0.207	0.018
A0A0D3N8X6	UTP--glucose-1-phosphate uridylyltransferase	0.616	0.039
A0A2D1PBY5	Ycf1 protein	2.197	0.002
